# Supplementary material for: BRAF Mutations in Patients with Myeloid Neoplasms: A Cancer Center Multigene Next-Generation Sequencing Analysis Experience
Source: Int J Mol Sci. 2024 May 9;25(10):5183. doi: 10.3390/ijms25105183 (PMC11121641; doi:10.3390/ijms25105183)
Supplement: Supplementary file 1 [file ijms-25-05183-s001.zip]

Archive with 1 entries (1 files):
- ijms-3005036-Supplementary Tables-5.10.xlsx
