# Supplementary material for: BRAF Mutations in Patients with Myeloid Neoplasms: A Cancer Center Multigene Next-Generation Sequencing Analysis Experience
Source: Int J Mol Sci. 2024 May 9;25(10):5183. doi: 10.3390/ijms25105183 (PMC11121641; doi:10.3390/ijms25105183)
Supplement: Supplementary file 1 [file ijms-25-05183-s001.zip › ijms-3005036-Supplementary Tables-5.10.xlsx]

## Sheet: Supplementary Table 1
		Supplementary Table 1. List of genes analyzed in our study.
		Entire conding region mutation analysis of 73 genes
		ASXL1	CCND3	FBXW7	JAK2	MYC	PTPN11	TP53
		ATM	CD79A	FLT3	JAK3	MYD88	RUNX1	U2AF1
		BCOR	CD79B	GATA1	KDM6A	NOTCH1	SETBP1	UBR5
		BIRC3	CDKN2A	GATA2	KIT	NOTCH2	SF3B1	WHSC1
		BRAF	CEBPA	HRAS	KMT2A	NPM1	SPI1	WHSC1L1
		BTK	CREBBP	ID3	KMT2C	NRAS	SRSF2	WT1
		CALR	CSF3R	IDH1	KMT2D	PAX5	STAG2	ZRSR2
		CARD11	DNMT3A	IDH2	KRAS	PDGFRA	SUZ12
		CBL	EP300	IKZF1	MEF2B	PHF6	TCF3
		CBL-B	ETV6	IL7R	MIR 142	PIK3CA	TET2
		CCND1	EZH2	JAK1	MPL	PTEN	TNFAIP3

## Sheet: Supplementary Table 2
			Supplementary Table 2. Pathological features in patients with myeloid neoplasm carrying BRAF mutations (n= 14).
			Case No.	Specimen	Diagnosis	PB/BM findings	Cytogenetics	FISH
			1	BM	Secondary AML arrising from MPN; Status post-chemotherapy	BM: Markedly hypercellular bone marrow (95%) with trilineage dysplasia and marked erythroid hyperplasia Mild focal reticulin fibrosis (MF-1/3) Adequate iron stores with 10-15% ring sideroblasts	Stemline: 46,XX,der(7)t(7;15)(q11.2;q11.2),add(17)(p11.2)[3] Sideline 1: 50,sl,+6,+8,+9,+add(17)(p11.2)[4] Sideline 2: 50,sdl1,-6,+7,-9,+13[14] Nonclonal aberrations of sideline 2: t(2;14)(p23;q22),+mar	Positive for disomy or trisomy 7 with concurrent deletion of D7S486, trisomy 8, and trisomy 17 with duplicate losses of TP53 by interphase FISH analyses
			2	BM	Acute monocytic leukemia	BM:Acute monocytic leukemia (57% promonocytes and blasts) involving a hypercellular bone marrow (90%)	Stemline: 46,XY,t(9;11)(p21.3;q23.3)[21] Constitutional Cell Line: 46,XY[2]	Positive for a KMT2A Rearrangement
			3	PB	AML with monocytic differentiation	PB: Markedly increased blasts and immature monocytic cells, consistent with acute myeloid leukemia with monocytic differentiation (65% blast).	Stemline: 46,XY,der(10)t(10;?11)(p13;q13)del(11)(q21q23), del(11)(q21q23)[18] Constitutional Cell Line: 46,XY[5]	N/A
			4	PB	MPN	BM: Hypercellular bone marrow (100%) with panmyelosis and fibrosis consistent with myeloproliferative neoplasm; Reticulin fibrosis (MF 2/3).	47,XY,+21[8]/46,XY[12]	N/A
			5	BM	MPN	BM: Near empty marrow (<5%) with absent trilineage hematopoiesis.	Stemline: 46,XX,del(13)(q14.1q21.2)[20]	Positive for loss of D13S319/deletion of 13q14.3, 96.0% [96/100]
			6	BM	AML with monocytic differentiation	BM: Hypercellular bone marrow (80%) with near-total replacement by a monocytic infiltrate consistent with acute myeloid leukemia with monocytic differentiation (47% blasts)	Stemline: 94,XXYY,+8,+8,del(14)(q24q32)[6] Presumed Cell Line: 45,X,-Y[14]	POSITIVE: 1. 25.0% Tetrasomy of KMT2A at 11q23.3 [25/100] 2. 25.0% Gains of RUNX1T1 at 8q21.3 and RUNX1 at 21q22.12 [25/100] 3. 43.0% Tetrasomy of CBFB at 16q22.1 [43/100] 4. 56.5% Tetrasomies of PML at 15q24.1 and RARA at 17q21.2 [113/200] 5. 35.0% Tetrasomy of ABL1 at 9q34.12, ASS1 at 9q34.11, and BCR at 22q1.23 [35/100] 6. 34.5% Trisomy of IGH [69/200] and 24.0% Tetrasomy of IGH [48/200]
			7	BM	MDS/MPN	BM: Hypercellular fibrotic marrow with left shifted granulopoiesis and dysthrombocytopoiesis Moderate to severe reticulin fibrosis (MF–2–3)	Stemline: 46,XY,del(3)(q12q21)[17] Constitutional Cell Line: 46,XY[4]	N/A
			8	PB	ET	N/A	N/A	N/A
			9	BM	MDS	BM: Hypercellular marrow (70-80%) with multi-lineage dysplasia and 3% blasts, consistent with patient's known myelodysplastic syndrome.	Stemline: 47,XY,+8[2] Constitutional Cell Line: 46,XY[18]	Positive: 3.5% Trisomy 8 [7/200]
			10	BM	AML	BM: Persistent acute myeloid leukemia (98% blasts) involving a hypercellular marrow (90%)	Clone 1: 47~51,XY,+5,der(9)t(9;?9)(p13;?q21.2),t(10;11) (p13;q21),del(13)(q14.1q22),dic(13;21)(p11.2;p11.2),der(15;17) (q10;q10),del(16)(p13.1),+del(17)(q23q25),del(17)(q23q25),?der(17;19) t(17;19)(q11.2;p13.3)t(19;17)(q13.3;q11.2),+18,dic(18;21)(p11.2;p11.2)x1~2,+19,+20,+20,+21,dic(21;22)(p11.2;p11.2),+mar[cp13] Clone 2: 44,XY,dic(9;17)(p11.2;p11.2),t(10;11)(p13;q21),del(13) (q14.1q22),der(16;19…	POSITIVE: 1. 24.0% Gain of RUNX1 at 21q22.12 [48/200] 2. 39.0% Loss of D13S319 at 13q14.3 [39/100] 3. 21.0% Gain of BICRA at 19q13.3 [42/200] 4. 4.5% Additional gains of BICRA [9/200] 5. 16.5% Gains of BICRA and ZNF443 at 19p13.2 [33/200] 6. 8.0% Heterozygous loss of TP53 [16/200] 7. 24.0% Trisomy 17 with heterozygous loss of TP53 [48/200] 8. 7.5% Trisomy 17 with homozygous loss of TP53 [15/200] …
			11	BM	AML with monocytic differentiation	Acute myeloid leukemia with monocytic differentiation (59% blasts) involving a hypercellular bone marrow	Stemline: 51,XY,+4,dup(6)(p23p11.2),+8,+8,t(11;17)(q23.3;q21), +18,+19[20]	POSITIVE: 1. 45.0% KMT2A Rearrangement [45/100] 2. 63.0% Gains of RUNX1T1 at 8q21.3, consistent with gains of chromosome 8 [63/100]
			12	PB	MDS	N/A	N/A	N/A
			13	PB	AML	PB: Abnormal monocytic population detected	N/A	N/A
			14	BM	MPN with small monoclonal B-cell population	BM: Hypercellular bone marrow (95%) with persistent chronic myeloproliferative neoplasm and moderate reticulin fibrosis (MF-2). Small monoclonal B-cell population of unknown significance identified by flow cytometry (0.8% by flow cytometry)	46,XY[21]	N/A
			Abbreviation: AML, acute myeloid leukemia; BM, bone marrow; ET, essential thrombocythaemiaMDS, myelodysplastic syndrome; MPN, myeloperoliferative neoplasm; PB, peripheral blood;

## Sheet: Supplementary Table 3
		Supplementary Table 3. Clinical outcomes in patients with myeloid neoplams carrying BRAF mutations (n= 14).
		Case No.	Diagnosis	BRAF mutations		Clinical Outcomes
					Treatment		OS (days)	Deceased
		1	Secondary AML arrising from MPN	p.P708S	5-Azacytidine and SL-401x 4 cycles with relapsed disease.		96	Y
		2	Acute monocytic leukemia	p.L597Q	Failed multiple lines of therapy; Mylotarg salvage.		250	Y
		3	AML with monocytic differentiation	p.D594G	Hydroxyurea and dexamethasone		2	Y
		4	MPN	p.N581S	Azacitidine and venetoclax x 2 cycles and Jakafi with persistent disease.		82	Y
		5	MPN	p.N581I	Jakafi and hydroxyurea		1385	N
		6	AML with monocytic differentiation	p.V600E	Azacitidine and venetoclax		13	Y
		7	MDS/MPN	p.N581K	Hydroxyurea		19	Y
		8	ET	p.D594G	Hydroxyurea		1714	N
		9	MDS	p.V600E	Azacitidine x 4 cycles; followed by HCT.		436	Y
		10	AML	p.G469A	7+3 with persistent disease; FLAG-IDA+Venetoclax x 2 cycles with persistent disease; Decitabine + Venetoclax; follwed by HCT.		202	Y
		11	AML with monocytic differentiation	p.V600E	7+3; Subsequently received 1 round of consolidation with high-dose cytarabine; Developed abdominal and skin myeloid sarcomas during treatment and was refractory to FCE/VEN.		126	Y
		12	MDS	p.L597R	No treatment with close follow-up.		1507	N
		13	AML	p.V600E	7+3 and Midostaurin; Achieved complete remission with negative MRD; Sequently received 2 doses of consolidation with high-dose cytarabine and HCT.		290	Y
		14	MPN with small monoclonal B-cell population	p.T244P	Jakafi and hydroxyurea; HCT		1834	N
		Abbreviation: AML, acute myeloid leukemia; ET, essential thrombocythaemia; HCT, Hematopoietic cell tranplantation; MDS, myelodysplastic syndrome;
		MPN, myeloperoliferative neoplasm; MRD, Minimal residual disease; N, No; OS, oveall survival; Y, Yes.
